# Supplementary material for: Tetrodotoxin and the Geographic Distribution of the Blue-Lined Octopus Hapalochlaena fasciata on the Korean Coast
Source: Toxins (Basel). 2023 Apr 11;15(4):279. doi: 10.3390/toxins15040279 (PMC10145357; doi:10.3390/toxins15040279)
Supplement: Supplementary file 1 [file toxins-15-00279-s001.zip]

Archive with 1 entries (1 files):
- toxins-2194228-supplementary.pdf
